# Supplementary material for: Integrated Analysis Identifies DPP7 as a Prognostic Biomarker in Colorectal Cancer
Source: Cancers (Basel). 2023 Aug 3;15(15):3954. doi: 10.3390/cancers15153954 (PMC10416901; doi:10.3390/cancers15153954)
Supplement: Supplementary file 1 [file cancers-15-03954-s001.zip]

Archive with 4 entries (2 files):
- cancers-2516876-supplementary/
- cancers-2516876-supplementary/Supplementary/
- cancers-2516876-supplementary/Supplementary/Figure S1 and Table S1.pdf
- cancers-2516876-supplementary/Supplementary/Table S2.xlsx
