# Supplementary material for: Integrated Analysis Identifies DPP7 as a Prognostic Biomarker in Colorectal Cancer
Source: Cancers (Basel). 2023 Aug 3;15(15):3954. doi: 10.3390/cancers15153954 (PMC10416901; doi:10.3390/cancers15153954)
Supplement: Supplementary file 1 [file cancers-15-03954-s001.zip › cancers-2516876-supplementary/Supplementary/Table S2.xlsx]

## Sheet: GDSC
symbol	drug	cor	fdr
DPP7	(5Z)-7-Oxozeaenol	-0.0654765	0.105247
DPP7	17-AAG	-0.0259964	0.516458
DPP7	5-Fluorouracil	-0.116165	0.00118032
DPP7	681640	0.0121921	0.868153
DPP7	A-443654	0.100226	0.473138
DPP7	A-770041	0.16109	0.0171862
DPP7	AC220	-0.0700867	0.112742
DPP7	AG-014699	0.0324232	0.475662
DPP7	AICAR	-0.118673	0.00193123
DPP7	AKT inhibitor VIII	0.0328746	0.49768
DPP7	AMG-706	0.0182475	0.801722
DPP7	AP-24534	0.00877779	0.861989
DPP7	AR-42	0.0224851	0.561897
DPP7	AS601245	0.0429139	0.433411
DPP7	AS605240	-0.131834	0.000620111
DPP7	AT-7519	0.00584156	0.886801
DPP7	ATRA	-0.0927691	0.0346121
DPP7	AUY922	0.0478569	0.356312
DPP7	AZ628	-0.221141	0.0002939
DPP7	AZD6482	0.0199388	0.721954
DPP7	AZD7762	0.0184577	0.686186
DPP7	AZD8055	-0.0268316	0.531518
DPP7	Afatinib	0.0243711	0.545646
DPP7	Axitinib	0.0218623	0.726251
DPP7	BAY 61-3606	0.021112	0.642267
DPP7	BEZ235	0.0582697	0.217348
DPP7	BHG712	-0.0849181	0.0190002
DPP7	BI-2536	0.0990137	0.285127
DPP7	BIRB 0796	0.0205602	0.724079
DPP7	BIX02189	-0.0314136	0.419006
DPP7	BMS-509744	-0.00682725	0.953988
DPP7	BMS-536924	-0.0624715	0.288503
DPP7	BMS-708163	-0.0265144	0.541634
DPP7	BMS-754807	-0.0348122	0.544084
DPP7	BMS345541	-0.00106134	0.980545
DPP7	BX-795	0.0586041	0.19175
DPP7	BX-912	0.0249307	0.513781
DPP7	Belinostat	0.027038	0.499382
DPP7	Bexarotene	-0.0658671	0.28806
DPP7	Bicalutamide	0.0390056	0.398198
DPP7	Bleomycin	0.020304	0.755133
DPP7	Bleomycin (50 uM)	0.0709256	0.0520488
DPP7	Bortezomib	0.0597538	0.463232
DPP7	Bosutinib	-0.00696232	0.920755
DPP7	Bryostatin 1	-0.0134224	0.834485
DPP7	CAL-101	0.0098261	0.823868
DPP7	CAY10603	0.0395317	0.292956
DPP7	CCT007093	-0.0364183	0.427903
DPP7	CCT018159	-0.00293065	0.968039
DPP7	CEP-701	-0.0429117	0.311008
DPP7	CGP-082996	0.0160433	0.898617
DPP7	CGP-60474	0.0588226	0.504473
DPP7	CH5424802	-0.0415025	0.481531
DPP7	CHIR-99021	0.0337067	0.406503
DPP7	CI-1040	-0.173456	6.90958e-06
DPP7	CMK	0.134613	0.150352
DPP7	CP466722	-0.00906894	0.824533
DPP7	CP724714	-0.0312763	0.591643
DPP7	CUDC-101	0.0208665	0.60576
DPP7	CX-5461	-0.00410024	0.924687
DPP7	Camptothecin	0.0312382	0.515495
DPP7	Cetuximab	0.045472	0.278019
DPP7	Cisplatin	0.0338402	0.516313
DPP7	Crizotinib	-0.0730457	0.573132
DPP7	Cyclopamine	0.0376119	0.760138
DPP7	Cytarabine	0.00859421	0.893668
DPP7	DMOG	0.0826827	0.0499762
DPP7	Dabrafenib	-0.151233	7.1969e-05
DPP7	Dasatinib	0.127734	0.0431241
DPP7	Docetaxel	0.0299382	0.450436
DPP7	Doxorubicin	0.0456723	0.470249
DPP7	EHT 1864	0.0345028	0.625439
DPP7	EKB-569	-0.00639039	0.895098
DPP7	EX-527	-0.0480467	0.634209
DPP7	Elesclomol	0.0951355	0.0226903
DPP7	Embelin	0.0273093	0.682065
DPP7	Epothilone B	0.0587105	0.2373
DPP7	Erlotinib	0.0977257	0.172535
DPP7	Etoposide	0.0510014	0.279191
DPP7	FH535	0.00294501	0.964415
DPP7	FK866	0.0120005	0.768774
DPP7	FMK	-0.0309187	0.674939
DPP7	FR-180204	-0.105136	0.0174796
DPP7	FTI-277	0.0247372	0.582893
DPP7	Foretinib	0.0642088	0.11412
DPP7	GDC0449	-0.0536649	0.551568
DPP7	GDC0941	0.0162965	0.813168
DPP7	GNF-2	-0.07195	0.73869
DPP7	GSK-650394	0.0195133	0.828537
DPP7	GSK1070916	-0.0099602	0.812445
DPP7	GSK1904529A	0.0383648	0.420281
DPP7	GSK2126458	-0.020306	0.624974
DPP7	GSK269962A	0.0869316	0.0479229
DPP7	GSK429286A	0.0172361	0.719558
DPP7	GSK690693	0.0110731	0.792774
DPP7	GW 441756	-0.0211092	0.93525
DPP7	GW-2580	0.0343729	0.937849
DPP7	GW843682X	0.10067	0.209523
DPP7	Gefitinib	0.0494961	0.240404
DPP7	Gemcitabine	0.0480858	0.331083
DPP7	Genentech Cpd 10	0.00293098	0.947697
DPP7	HG-5-113-01	0.0374986	0.635108
DPP7	HG-5-88-01	-0.104528	0.300209
DPP7	HG-6-64-1	0.0281681	0.594652
DPP7	I-BET-762	-0.0447549	0.219469
DPP7	IOX2	0.0020482	0.981269
DPP7	IPA-3	0.0366534	0.378596
DPP7	Imatinib	-0.0995939	0.363855
DPP7	Ispinesib Mesylate	0.00333077	0.937376
DPP7	JNJ-26854165	0.0170842	0.778665
DPP7	JNK Inhibitor VIII	0.0698244	0.0963606
DPP7	JNK-9L	0.0113887	0.875883
DPP7	JQ1	-0.0368393	0.40971
DPP7	JQ12	0.0301787	0.609547
DPP7	JW-7-24-1	0.0253089	0.514116
DPP7	JW-7-52-1	0.0456625	0.673762
DPP7	KIN001-055	-0.0205775	0.791379
DPP7	KIN001-102	-0.0564828	0.121992
DPP7	KIN001-135	0.0682829	0.496794
DPP7	KIN001-236	-0.0454492	0.237231
DPP7	KIN001-244	-0.0431609	0.260481
DPP7	KIN001-260	-0.060623	0.100905
DPP7	KIN001-266	0.00243718	0.968216
DPP7	KIN001-270	0.0855827	0.0255531
DPP7	KU-55933	-0.0232007	0.748562
DPP7	LAQ824	0.0121059	0.790718
DPP7	LFM-A13	0.0411454	0.431768
DPP7	LY317615	-0.023725	0.624949
DPP7	Lapatinib	0.0320391	0.640317
DPP7	Lenalidomide	-0.0793073	0.185232
DPP7	Linifanib	-0.0792902	0.079782
DPP7	Lisitinib	-0.0871721	0.0945435
DPP7	MG-132	0.0344341	0.740021
DPP7	MK-2206	0.0253343	0.659737
DPP7	MLN4924	0.00611306	0.935568
DPP7	MP470	0.0417328	0.346625
DPP7	MPS-1-IN-1	-0.0715222	0.0578262
DPP7	MS-275	0.0715731	0.379365
DPP7	Masitinib	-0.0652801	0.0846277
DPP7	Methotrexate	-0.093174	0.0117725
DPP7	Midostaurin	0.0726116	0.0905494
DPP7	Mitomycin C	0.00445105	0.949563
DPP7	NG-25	-0.0333621	0.384525
DPP7	NPK76-II-72-1	0.0283559	0.452133
DPP7	NSC-207895	0.183846	2.53852e-06
DPP7	NSC-87877	0.00919474	0.899535
DPP7	NU-7441	-0.00332771	0.977847
DPP7	Navitoclax	-0.0194659	0.638964
DPP7	Nilotinib	-0.0949531	0.0351976
DPP7	Nutlin-3a (-)	-0.0560706	0.232501
DPP7	OSI-027	0.0214856	0.5873
DPP7	OSI-930	-0.0693904	0.0721491
DPP7	OSU-03012	0.0264064	0.630282
DPP7	Obatoclax Mesylate	0.0247429	0.640526
DPP7	Olaparib	0.0233179	0.626181
DPP7	PAC-1	-0.0397128	0.369162
DPP7	PD-0325901	-0.174005	3.06568e-06
DPP7	PD-0332991	-0.0218412	0.738191
DPP7	PD-173074	0.0199908	0.913503
DPP7	PF-4708671	0.00562939	0.973942
DPP7	PF-562271	0.0456242	0.413504
DPP7	PFI-1	-0.0234694	0.665326
DPP7	PHA-665752	0.000186063	0.999307
DPP7	PHA-793887	-0.0174423	0.651315
DPP7	PI-103	0.0206787	0.602523
DPP7	PIK-93	-0.0124837	0.755151
DPP7	PLX4720	-0.160325	1.0301e-05
DPP7	Paclitaxel	0.0374204	0.76293
DPP7	Parthenolide	0.0731411	0.459373
DPP7	Pazopanib	0.13025	0.00345008
DPP7	Phenformin	-0.0487271	0.202914
DPP7	Pyrimethamine	0.0252538	0.851031
DPP7	QL-VIII-58	0.00909106	0.933526
DPP7	QL-X-138	0.0228384	0.568328
DPP7	QL-XI-92	-0.00626345	0.882675
DPP7	QL-XII-47	0.0457734	0.26535
DPP7	QL-XII-61	-0.0279514	0.71701
DPP7	QS11	-0.0216842	0.7675
DPP7	RDEA119	-0.179662	1.91019e-07
DPP7	RO-3306	0.0472472	0.270546
DPP7	Rapamycin	0.0978109	0.343139
DPP7	Roscovitine	-0.000696514	0.998803
DPP7	Ruxolitinib	-0.0234105	0.690164
DPP7	S-Trityl-L-cysteine	0.0040989	0.972838
DPP7	SB 216763	-0.00652238	0.911411
DPP7	SB 505124	0.0242584	0.782605
DPP7	SB52334	-0.0605156	0.177205
DPP7	SB590885	-0.139566	0.000804938
DPP7	SGC0946	-0.0189288	0.765878
DPP7	SL 0101-1	-0.0424106	0.581659
DPP7	SN-38	0.0183362	0.722833
DPP7	SNX-2112	-0.0165862	0.684136
DPP7	STF-62247	-0.00435165	0.931478
DPP7	Salubrinal	0.0245954	0.80815
DPP7	Saracatinib	0.0575664	0.502673
DPP7	Shikonin	0.0131845	0.839102
DPP7	Sorafenib	-0.0675176	0.519622
DPP7	Sunitinib	-0.0335992	0.691765
DPP7	T0901317	0.034691	0.423166
DPP7	TAE684	0.00235153	0.98995
DPP7	TAK-715	-0.0359851	0.349608
DPP7	TG101348	-0.0451475	0.227129
DPP7	TGX221	0.00164529	0.98216
DPP7	THZ-2-102-1	-0.0131824	0.745667
DPP7	THZ-2-49	-0.0610802	0.102915
DPP7	TL-1-85	-0.0581214	0.117423
DPP7	TL-2-105	-0.0464037	0.228717
DPP7	TPCA-1	-0.0247881	0.518098
DPP7	TW 37	0.125816	0.00134428
DPP7	Talazoparib	0.0175243	0.736172
DPP7	Tamoxifen	-0.0201825	0.888681
DPP7	Temozolomide	0.00591378	0.955115
DPP7	Temsirolimus	0.074714	0.100213
DPP7	Thapsigargin	0.0978602	0.0547568
DPP7	Tipifarnib	-0.00131916	0.988974
DPP7	Tivozanib	-0.00887383	0.909315
DPP7	Trametinib	-0.118163	0.00109493
DPP7	Tubastatin A	0.0490365	0.184277
DPP7	UNC0638	-0.0670072	0.060588
DPP7	UNC1215	0.00730094	0.9096
DPP7	VNLG/124	-0.0954151	0.0144311
DPP7	VX-11e	-0.128165	0.00161473
DPP7	VX-680	0.0575223	0.548242
DPP7	VX-702	-0.0445095	0.821095
DPP7	Veliparib	-0.0048007	0.961196
DPP7	Vinblastine	0.0119529	0.823409
DPP7	Vinorelbine	0.056631	0.279355
DPP7	Vorinostat	0.0105427	0.795675
DPP7	WH-4-023	0.124333	0.0747039
DPP7	WZ-1-84	0.0620888	0.435363
DPP7	WZ3105	-0.0494639	0.179773
DPP7	XAV939	0.100822	0.00779236
DPP7	XL-184	-0.0157622	0.775241
DPP7	XMD11-85h	0.0318836	0.86816
DPP7	XMD13-2	-0.0206682	0.602039
DPP7	XMD14-99	-0.0785213	0.036513
DPP7	XMD15-27	-0.023664	0.655203
DPP7	XMD8-85	-0.0636528	0.446633
DPP7	XMD8-92	-0.00405499	0.97984
DPP7	Y-39983	0.0219369	0.596779
DPP7	YK 4-279	0.0289828	0.626744
DPP7	YM155	0.0637828	0.186998
DPP7	YM201636	-0.00718082	0.867941
DPP7	Z-LLNle-CHO	-0.017956	0.843945
DPP7	ZG-10	0.00107157	0.99037
DPP7	ZM-447439	-0.0285823	0.578068
DPP7	ZSTK474	0.00294778	0.945365
DPP7	Zibotentan	-0.0378445	0.877857
DPP7	piperlongumine	0.0661536	0.11637
DPP7	rTRAIL	-0.0486197	0.499539
DPP7	selumetinib	-0.149082	2.0958e-05

## Sheet: CTRP
symbol	drug	cor	fdr
DPP7	16-beta-bromoandrosterone	0.00779256	0.897833
DPP7	1S,3R-RSL-3	0.0594477	0.153193
DPP7	3-Cl-AHPC	-0.0410722	0.317245
DPP7	968	-0.0573675	0.976177
DPP7	A-804598	0.143463	0.253283
DPP7	AA-COCF3	-0.0499154	0.24688
DPP7	ABT-199	-0.0432701	0.468797
DPP7	ABT-737	-0.077705	0.0812512
DPP7	AC55649	-0.0241485	0.872483
DPP7	AGK-2	-0.00576763	0.992803
DPP7	AM-580	-0.0284555	0.628532
DPP7	AT-406	0.0771506	0.431059
DPP7	AT13387	0.00287736	0.967532
DPP7	AT7867	-0.056151	0.188508
DPP7	AZ-3146	-0.120512	0.00297334
DPP7	AZD1480	0.0353873	0.664787
DPP7	AZD4547	0.0400828	0.424102
DPP7	AZD6482	-0.000446618	0.995643
DPP7	AZD7545	0.0478473	0.288129
DPP7	AZD7762	-0.0241067	0.571173
DPP7	AZD8055	-0.0613988	0.135153
DPP7	B02	-0.00889612	0.850355
DPP7	BCL-LZH-4	0.0457722	0.845088
DPP7	BEC	0.0275219	0.999979
DPP7	BI-2536	0.0219005	0.588171
DPP7	BIBR-1532	-0.00138774	0.981363
DPP7	BIRB-796	-0.0521494	0.266098
DPP7	BIX-01294	-0.102864	0.00836
DPP7	BMS-195614	0.0538428	0.382258
DPP7	BMS-270394	-0.054075	0.248769
DPP7	BMS-345541	-0.0611868	0.128049
DPP7	BMS-536924	-0.0447965	0.423671
DPP7	BMS-754807	-0.0214398	0.685707
DPP7	BRD-A02303741	-0.0635745	0.235502
DPP7	BRD-A05715709	0.0992593	0.494417
DPP7	BRD-A71883111	-0.0212585	0.668452
DPP7	BRD-A86708339	-0.0650223	0.298043
DPP7	BRD-A94377914	-0.108977	0.0534373
DPP7	BRD-K01737880	0.139625	0.495503
DPP7	BRD-K02251932	-0.0557499	0.279925
DPP7	BRD-K02492147	0.0616222	0.290437
DPP7	BRD-K04800985	-0.041733	0.99881
DPP7	BRD-K09344309	0.162053	0.663927
DPP7	BRD-K09587429	0.00787154	0.92351
DPP7	BRD-K11533227	-0.0803491	0.0654667
DPP7	BRD-K13999467	-0.0226274	0.646264
DPP7	BRD-K14844214	-0.0352555	0.656467
DPP7	BRD-K16147474	0.00721571	0.990385
DPP7	BRD-K17060750	0.0631375	0.206876
DPP7	BRD-K19103580	-0.0215914	0.707126
DPP7	BRD-K24690302	-0.0961834	0.0214176
DPP7	BRD-K26531177	-0.0218716	0.631782
DPP7	BRD-K27224038	-0.156502	0.429661
DPP7	BRD-K27986637	-0.132042	0.34597
DPP7	BRD-K28456706	-0.0939376	0.0231189
DPP7	BRD-K29086754	-0.0686828	0.756069
DPP7	BRD-K29313308	-0.0536784	0.223574
DPP7	BRD-K30019337	-0.116395	0.633102
DPP7	BRD-K30748066	-0.0740562	0.712399
DPP7	BRD-K33199242	-0.0296733	0.965156
DPP7	BRD-K33514849	-0.162477	0.999288
DPP7	BRD-K34099515	0.108131	0.854843
DPP7	BRD-K34222889	-0.00634934	0.885064
DPP7	BRD-K34485477	-0.0743956	0.998562
DPP7	BRD-K35604418	0.015239	0.730337
DPP7	BRD-K37390332	0.00857545	0.987995
DPP7	BRD-K41334119	-0.0893977	0.868787
DPP7	BRD-K41597374	-0.0431749	0.310448
DPP7	BRD-K42260513	0.0588997	0.991704
DPP7	BRD-K44224150	-0.0350155	0.994574
DPP7	BRD-K45681478	-0.0665865	0.138862
DPP7	BRD-K48334597	-0.0812931	0.488054
DPP7	BRD-K48477130	0.0110341	0.962409
DPP7	BRD-K49290616	0.0121548	0.984768
DPP7	BRD-K50799972	-0.0266909	0.746071
DPP7	BRD-K51490254	0.0236328	0.609012
DPP7	BRD-K51831558	-0.0453087	0.547069
DPP7	BRD-K52037352	-0.0223819	0.766383
DPP7	BRD-K55116708	-0.0103877	0.852326
DPP7	BRD-K61166597	-0.0614939	0.134817
DPP7	BRD-K63431240	-0.0944478	0.024774
DPP7	BRD-K64610608	0.0561112	0.612976
DPP7	BRD-K66453893	-0.0169959	0.683374
DPP7	BRD-K66532283	-0.0783667	0.0550531
DPP7	BRD-K70511574	-0.0139226	0.744697
DPP7	BRD-K71781559	0.0577075	0.961487
DPP7	BRD-K75293299	-0.117611	0.601915
DPP7	BRD-K78574327	-0.0118063	0.993233
DPP7	BRD-K80183349	-0.0738042	0.0662516
DPP7	BRD-K84807411	-0.152551	0.509773
DPP7	BRD-K85133207	-0.0368587	0.433158
DPP7	BRD-K86535717	-0.0782136	0.804575
DPP7	BRD-K88742110	0.0285257	0.529479
DPP7	BRD-K90370028	0.0819785	0.834046
DPP7	BRD-K92856060	-0.0255721	0.578559
DPP7	BRD-K96431673	-0.0365065	0.994886
DPP7	BRD-K96970199	-0.0902359	0.998764
DPP7	BRD-K97651142	0.0523977	0.2269
DPP7	BRD-K99006945	0.00483449	0.957117
DPP7	BRD-M00053801	-0.0216583	0.866222
DPP7	BRD1378	-0.0309126	0.803551
DPP7	BRD1812	-0.0327833	0.449585
DPP7	BRD1835	0.00847588	0.889444
DPP7	BRD4132	0.0246965	0.730656
DPP7	BRD5468	-0.0555447	0.501756
DPP7	BRD6340	-0.0264592	0.538013
DPP7	BRD8899	0.00294191	0.986323
DPP7	BRD8958	-0.0128815	0.987096
DPP7	BRD9647	0.0625805	0.217863
DPP7	BRD9876	0.00277569	0.972451
DPP7	BYL-719	0.0546302	0.431767
DPP7	Bax channel blocker	-0.0592204	0.196055
DPP7	C6-ceramide	0.0600107	0.563958
DPP7	CAL-101	-0.00626521	0.943246
DPP7	CAY10576	0.0130212	0.890736
DPP7	CAY10594	-0.0491296	0.408997
DPP7	CAY10618	0.0512149	0.220279
DPP7	CBB-1007	0.163521	0.207596
DPP7	CCT036477	-0.0459921	0.264935
DPP7	CD-1530	-0.0327923	0.589024
DPP7	CD-437	-0.0640368	0.106438
DPP7	CHIR-99021	-0.0439625	0.326015
DPP7	CHM-1	-0.0541495	0.168142
DPP7	CI-976	0.0323729	0.838218
DPP7	CID-5951923	-0.00798721	0.952551
DPP7	CIL41	0.166427	0.00953844
DPP7	CIL55	-0.0688171	0.767443
DPP7	CIL55A	-0.00995597	0.892751
DPP7	CIL56	-0.018249	0.791887
DPP7	CIL70	0.0499646	0.42464
DPP7	COL-3	-0.0802355	0.0849644
DPP7	CR-1-31B	-0.0666189	0.0813695
DPP7	Ch-55	-0.06164	0.201915
DPP7	Compound 1541A	-0.0225831	0.766025
DPP7	Compound 23 citrate	-0.127165	0.00113102
DPP7	Compound 7d-cis	-0.0200712	0.681281
DPP7	DBeQ	-0.00648737	0.898438
DPP7	DNMDP	0.0218445	0.797868
DPP7	ELCPK	-0.0556775	0.385966
DPP7	ETP-46464	-0.0425304	0.462895
DPP7	EX-527	0.106684	0.300032
DPP7	FGIN-1-27	-0.0122591	0.942389
DPP7	FQI-1	-0.104303	0.0632537
DPP7	FQI-2	-0.0569415	0.14827
DPP7	FSC231	0.0288562	0.99945
DPP7	GANT-61	-0.0557184	0.340109
DPP7	GDC-0879	-0.126254	0.00638787
DPP7	GDC-0941	-0.0412207	0.391463
DPP7	GMX-1778	0.0189583	0.690078
DPP7	GSK-3 inhibitor IX	-0.0587438	0.177998
DPP7	GSK-J4	0.0144066	0.946803
DPP7	GSK1059615	0.0876632	0.71376
DPP7	GSK2636771	0.0257485	0.827725
DPP7	GSK4112	-0.0529595	0.290868
DPP7	GSK461364	0.0111185	0.79384
DPP7	GSK525762A	-0.165641	9.39901e-06
DPP7	GW-405833	-0.107801	0.0053596
DPP7	GW-843682X	0.0161765	0.726078
DPP7	HBX-41108	-0.0169306	0.802072
DPP7	HC-067047	-0.0131349	0.866434
DPP7	HLI 373	-0.105804	0.00977395
DPP7	I-BET151	-0.150686	5.1981e-05
DPP7	IC-87114	-0.00880558	0.930819
DPP7	IPR-456	0.0161142	0.937158
DPP7	ISOX	-0.0548667	0.169464
DPP7	IU1	0.0896491	0.270386
DPP7	JQ-1	-0.10003	0.00877846
DPP7	JW-480	0.0601647	0.737356
DPP7	JW-55	0.061059	0.651861
DPP7	JW-74	0.0253428	0.812839
DPP7	KH-CB19	0.0517593	0.639827
DPP7	KHS101	0.0182324	0.704143
DPP7	KPT185	-0.0425483	0.379817
DPP7	KU 0060648	-0.0345257	0.430097
DPP7	KU-0063794	-0.0376738	0.381589
DPP7	KU-55933	-0.0184965	0.706813
DPP7	KU-60019	-0.022393	0.604638
DPP7	KW-2449	-0.0527301	0.188397
DPP7	KX2-391	-0.0229436	0.58215
DPP7	Ki8751	-0.0491986	0.287572
DPP7	Ko-143	-0.0822645	0.0421636
DPP7	L-685458	0.00427094	0.95986
DPP7	LE-135	-0.0399691	0.388334
DPP7	LRRK2-IN-1	-0.119419	0.0091335
DPP7	LY-2157299	-0.00257885	0.995867
DPP7	LY-2183240	-0.02924	0.468309
DPP7	MG-132	0.103122	0.203717
DPP7	MGCD-265	-0.0262736	0.536075
DPP7	MI-1	0.0262764	0.788864
DPP7	MI-2	0.0615086	0.379185
DPP7	MK-0752	0.0770137	0.262921
DPP7	MK-1775	-0.0111508	0.804437
DPP7	MK-2206	-0.0285322	0.548916
DPP7	ML006	-0.0261431	0.654644
DPP7	ML029	-0.0318245	0.512572
DPP7	ML031	0.00554685	0.91227
DPP7	ML050	0.00862569	0.864073
DPP7	ML083	0.0778534	0.474236
DPP7	ML162	0.0817942	0.0493981
DPP7	ML203	-0.074701	0.143512
DPP7	ML210	0.0467568	0.277248
DPP7	ML239	0.141624	0.000430949
DPP7	ML258	0.0270447	0.816036
DPP7	ML311	-0.027254	0.504843
DPP7	ML312	-0.139134	0.95729
DPP7	ML320	-0.00224184	0.969979
DPP7	ML334 diastereomer	0.115756	0.0690058
DPP7	MLN2238	-0.0608275	0.132254
DPP7	MLN2480	-0.075358	0.442292
DPP7	MST-312	0.0209692	0.619371
DPP7	Mdivi-1	-0.00910303	0.857284
DPP7	Merck60	-0.0757935	0.0504949
DPP7	N9-isopropylolomoucine	-0.0631769	0.130046
DPP7	NPC-26	0.00331776	0.987168
DPP7	NSC 74859	0.0313234	0.586326
DPP7	NSC19630	-0.0815684	0.0975232
DPP7	NSC23766	-0.0378038	0.384201
DPP7	NSC30930	0.0443657	0.537087
DPP7	NSC48300	-0.0282552	0.501816
DPP7	NSC632839	0.0118799	0.782804
DPP7	NSC95397	-0.0807249	0.0525235
DPP7	NVP-231	-0.0512108	0.206807
DPP7	NVP-ADW742	-0.0856397	0.0493564
DPP7	NVP-BEZ235	0.00959315	0.873035
DPP7	NVP-BSK805	-0.0912768	0.0221837
DPP7	NVP-TAE684	-0.0572592	0.232493
DPP7	O-6-benzylguanine	-0.048118	0.725049
DPP7	OSI-027	0.0148167	0.768133
DPP7	OSI-930	-0.000540696	0.992369
DPP7	PAC-1	-0.0686167	0.0926821
DPP7	PD 153035	-0.0117788	0.872892
DPP7	PD318088	-0.152701	0.000239504
DPP7	PDMP	-0.0345512	0.454855
DPP7	PF-184	-0.0562361	0.168864
DPP7	PF-3758309	-0.0642371	0.272974
DPP7	PF-4800567 hydrochloride	0.00597939	0.999586
DPP7	PF-543	0.00217816	0.968986
DPP7	PF-573228	-0.0514879	0.215615
DPP7	PF-750	0.0666373	0.16167
DPP7	PHA-793887	-0.0511775	0.191628
DPP7	PI-103	-0.00480984	0.922394
DPP7	PIK-93	-0.000475457	0.99214
DPP7	PL-DI	-0.0595008	0.135705
DPP7	PLX-4720	-0.0357475	0.655317
DPP7	PRIMA-1	-0.108776	0.00586492
DPP7	PRIMA-1-Met	-0.115146	0.0842895
DPP7	PRL-3 inhibitor I	0.103164	0.254071
DPP7	PX-12	-0.0931775	0.0158339
DPP7	PYR-41	0.00953061	0.886105
DPP7	QS-11	0.0120853	0.976024
DPP7	QW-BI-011	-0.0787946	0.412022
DPP7	R428	-0.0455218	0.405047
DPP7	RAF265	-0.0827748	0.119883
DPP7	RG-108	0.0104088	0.853045
DPP7	RITA	-0.0943063	0.0223577
DPP7	RO4929097	-0.136797	0.0592533
DPP7	Repligen 136	-0.0492339	0.272947
DPP7	SB-225002	0.0322669	0.421882
DPP7	SB-431542	0.0330743	0.770221
DPP7	SB-525334	0.0311944	0.586496
DPP7	SB-743921	-0.066375	0.0836318
DPP7	SCH-529074	-0.0608133	0.203319
DPP7	SCH-79797	-0.024261	0.571258
DPP7	SGX-523	0.0825264	0.128415
DPP7	SID 26681509	0.113847	0.00920788
DPP7	SJ-172550	-0.00673322	0.968724
DPP7	SKI-II	0.0265331	0.597589
DPP7	SMER-3	-0.028901	0.564661
DPP7	SN-38	-0.0349522	0.474271
DPP7	SNS-032	-0.0260468	0.561026
DPP7	SNX-2112	-0.0271015	0.500685
DPP7	SR-II-138A	-0.0451115	0.242604
DPP7	SR1001	0.0217092	0.797405
DPP7	SR8278	0.142099	0.669619
DPP7	SRT-1720	-0.0386224	0.42211
DPP7	STF-31	0.0451271	0.295624
DPP7	SU11274	-0.0598081	0.150694
DPP7	SZ4TA2	0.240492	0.00830031
DPP7	StemRegenin 1	-0.00457434	0.922378
DPP7	TG-100-115	0.0756432	0.125678
DPP7	TG-101348	-0.0871489	0.0319037
DPP7	TGX-221	0.0240758	0.787807
DPP7	TPCA-1	-0.0755587	0.0601566
DPP7	TW-37	-0.0250853	0.573304
DPP7	UNC0321	0.0003011	0.998919
DPP7	UNC0638	-0.0944954	0.024311
DPP7	VAF-347	-0.00561294	0.944869
DPP7	VER-155008	-0.0574504	0.182124
DPP7	VU0155056	0.0372442	0.916206
DPP7	WAY-362450	-0.0130394	0.998521
DPP7	WP1130	0.0323678	0.460967
DPP7	WZ4002	-0.0487439	0.512517
DPP7	WZ8040	-0.0565666	0.277402
DPP7	XL765	0.0184702	0.798721
DPP7	YK 4-279	-0.0420238	0.296246
DPP7	YM-155	0.149237	0.000792831
DPP7	ZSTK474	0.0122001	0.852157
DPP7	abiraterone	0.220367	0.0613857
DPP7	afatinib	0.0329463	0.524844
DPP7	alisertib	0.00151365	0.973669
DPP7	alvocidib	0.0230398	0.718644
DPP7	apicidin	-0.102278	0.00704268
DPP7	austocystin D	-0.043819	0.377527
DPP7	avicin D	0.0718609	0.417515
DPP7	avrainvillamide	-0.0429196	0.412764
DPP7	axitinib	0.010662	0.812597
DPP7	azacitidine	-0.0351959	0.48952
DPP7	bafilomycin A1	-0.325976	0.435044
DPP7	barasertib	-0.0576354	0.159626
DPP7	bardoxolone methyl	-0.00532422	0.912171
DPP7	belinostat	-0.0942475	0.0968209
DPP7	bendamustine	-0.0333729	0.468188
DPP7	betulinic acid	-0.0374264	0.832755
DPP7	bexarotene	-0.039207	0.392824
DPP7	birinapant	0.00291671	0.9748
DPP7	blebbistatin	-0.0818412	0.897478
DPP7	bleomycin A2	0.0340313	0.577838
DPP7	bortezomib	-0.0373443	0.378511
DPP7	bosutinib	-0.060805	0.146856
DPP7	brefeldin A	0.00343898	0.951072
DPP7	brivanib	-0.0354437	0.410254
DPP7	cabozantinib	0.0239421	0.672286
DPP7	canertinib	-0.0361884	0.473462
DPP7	cediranib	0.0870884	0.427302
DPP7	ceranib-2	0.0268016	0.516216
DPP7	cerulenin	-0.0239478	0.57056
DPP7	chlorambucil	-0.0866897	0.0287402
DPP7	ciclopirox	-0.0640274	0.0955481
DPP7	ciclosporin	-0.0484661	0.38777
DPP7	cimetidine	-0.0844634	0.939672
DPP7	clofarabine	-0.103647	0.00608337
DPP7	crizotinib	-0.104885	0.00726735
DPP7	cucurbitacin I	-0.064008	0.129509
DPP7	curcumin	0.0127654	0.773495
DPP7	cyanoquinoline 11	0.0498915	0.603533
DPP7	cyclophosphamide	0.0123936	0.999427
DPP7	cytarabine hydrochloride	-0.124855	0.000899433
DPP7	cytochalasin B	0.0411806	0.450811
DPP7	dabrafenib	-0.10927	0.124958
DPP7	dacarbazine	-0.092205	0.0184914
DPP7	daporinad	0.0376151	0.440802
DPP7	darinaparsin	-0.0860957	0.183345
DPP7	dasatinib	0.101693	0.0192804
DPP7	decitabine	-0.100905	0.00787512
DPP7	dexamethasone	-0.0966799	0.0207842
DPP7	dinaciclib	-0.00450466	0.946654
DPP7	docetaxel	0.0195207	0.777921
DPP7	doxorubicin	-0.0778211	0.0409652
DPP7	elocalcitol	-0.0675127	0.0889945
DPP7	entinostat	-0.108707	0.00498646
DPP7	epigallocatechin-3-monogallate	-0.0121724	0.825628
DPP7	erastin	0.114153	0.00536982
DPP7	erismodegib	0.126876	0.0439311
DPP7	erlotinib	-0.0279412	0.58507
DPP7	etomoxir	-0.00620724	0.997678
DPP7	etoposide	-0.0723022	0.0633654
DPP7	fingolimod	-0.0697806	0.0830275
DPP7	fluorouracil	-0.150716	7.7932e-05
DPP7	fluvastatin	0.115066	0.0134657
DPP7	foretinib	-0.000778996	0.987972
DPP7	fulvestrant	-0.0227301	0.96602
DPP7	fumonisin B1	-0.0249551	0.717473
DPP7	gefitinib	-0.035039	0.535707
DPP7	gemcitabine	-0.084138	0.0385033
DPP7	gossypol	0.0082182	0.860266
DPP7	hyperforin	0.0731989	0.344667
DPP7	ibrutinib	0.068065	0.243775
DPP7	ifosfamide	0.0411559	0.852902
DPP7	imatinib	-0.0332108	0.473197
DPP7	importazole	-0.0379018	0.566181
DPP7	indisulam	-0.047413	0.256262
DPP7	isoevodiamine	-0.00724537	0.866998
DPP7	isoliquiritigenin	-0.0545434	0.561084
DPP7	isonicotinohydroxamic acid	0.0707594	0.95765
DPP7	istradefylline	0.0735964	0.623982
DPP7	itraconazole	0.0440107	0.548049
DPP7	lapatinib	-0.0357173	0.46207
DPP7	lenvatinib	0.0625104	0.168683
DPP7	leptomycin B	-0.0663453	0.0834529
DPP7	linifanib	-0.0599601	0.133179
DPP7	linsitinib	-0.0935945	0.027194
DPP7	lomeguatrib	0.0152881	0.819641
DPP7	lovastatin	0.072584	0.137769
DPP7	manumycin A	-0.00209499	0.962264
DPP7	marinopyrrole A	-0.0157399	0.786012
DPP7	masitinib	-0.0351375	0.433338
DPP7	methotrexate	-0.0585012	0.166149
DPP7	methylstat	0.0186135	0.735221
DPP7	mitomycin	-0.0612085	0.125275
DPP7	momelotinib	-0.0280707	0.526201
DPP7	myricetin	0.0431426	0.69813
DPP7	myriocin	0.00399816	0.996249
DPP7	nakiterpiosin	-0.00158995	0.972645
DPP7	narciclasine	-0.066811	0.0901956
DPP7	navitoclax	-0.05887	0.177756
DPP7	necrostatin-1	0.0136772	0.806517
DPP7	necrostatin-7	-0.0122234	0.823403
DPP7	necrosulfonamide	-0.0494629	0.323014
DPP7	nelarabine	0.0178932	0.961036
DPP7	neopeltolide	0.0294469	0.79544
DPP7	neratinib	-0.0871763	0.0402223
DPP7	neuronal differentiation inducer III	-0.0972305	0.0120802
DPP7	niclosamide	0.0666102	0.131109
DPP7	nilotinib	-0.0505949	0.517154
DPP7	nintedanib	0.0152062	0.825161
DPP7	nutlin-3	-0.131633	0.000868174
DPP7	obatoclax	-0.0449797	0.26683
DPP7	olaparib	0.0242307	0.586962
DPP7	oligomycin A	0.00436157	0.925795
DPP7	omacetaxine mepesuccinate	-0.0152514	0.766736
DPP7	ouabain	0.00314866	0.943672
DPP7	paclitaxel	-0.0214854	0.615357
DPP7	palmostatin B	-0.0155816	0.917747
DPP7	pandacostat	-0.0593996	0.203557
DPP7	panobinostat	-0.100948	0.00791202
DPP7	parbendazole	-0.0411963	0.293591
DPP7	parthenolide	-0.0281672	0.6577
DPP7	pazopanib	0.0653493	0.110102
DPP7	pevonedistat	-0.0472349	0.260787
DPP7	phloretin	0.0570649	0.160388
DPP7	pifithrin-alpha	0.0656787	0.254164
DPP7	pifithrin-mu	-0.0754527	0.061096
DPP7	piperlongumine	-0.0890685	0.0199834
DPP7	pitstop2	0.00175936	0.993754
DPP7	pluripotin	-0.0347631	0.519764
DPP7	procarbazine	0.0276528	0.891492
DPP7	prochlorperazine	-0.0790514	0.0780104
DPP7	purmorphamine	-0.0657905	0.164321
DPP7	pyrazolanthrone	-0.0354236	0.513503
DPP7	quizartinib	0.0327499	0.617477
DPP7	regorafenib	-0.0160296	0.783239
DPP7	rigosertib	-0.00390286	0.931241
DPP7	ruxolitinib	0.0136659	0.783004
DPP7	salermide	-0.0309278	0.786233
DPP7	saracatinib	0.0271567	0.620906
DPP7	selumetinib	-0.155662	0.000263273
DPP7	semagacestat	0.036028	0.807923
DPP7	serdemetan	-0.140579	0.000401563
DPP7	sildenafil	0.0546221	0.650018
DPP7	silmitasertib	0.0381199	0.671961
DPP7	simvastatin	0.0826148	0.132816
DPP7	sirolimus	-0.00665062	0.886481
DPP7	sitagliptin	-0.0814164	0.997718
DPP7	skepinone-L	0.0413877	0.539909
DPP7	sorafenib	0.00958422	0.852083
DPP7	sotrastaurin	-0.126748	0.00620485
DPP7	spautin-1	0.0272684	0.613758
DPP7	staurosporine	-0.0313995	0.850038
DPP7	sunitinib	-0.0908056	0.024069
DPP7	tacedinaline	-0.0731142	0.125689
DPP7	tacrolimus	-0.0219177	0.653261
DPP7	tamatinib	0.0364551	0.676172
DPP7	tamoxifen	-0.00361558	0.969934
DPP7	tandutinib	-0.0741419	0.0934235
DPP7	tanespimycin	-0.00260448	0.971291
DPP7	temozolomide	-0.0328041	0.646642
DPP7	temsirolimus	-0.0127136	0.868981
DPP7	teniposide	-0.078061	0.162554
DPP7	thalidomide	0.135266	0.363304
DPP7	tigecycline	-0.0461757	0.478741
DPP7	tipifarnib-P1	-0.116664	0.00290661
DPP7	tipifarnib-P2	-0.168707	0.00162575
DPP7	tivantinib	0.0732716	0.216229
DPP7	tivozanib	0.0470447	0.348943
DPP7	topotecan	-0.0687535	0.0755182
DPP7	tosedostat	0.0162558	0.741542
DPP7	tozasertib	0.140155	0.421595
DPP7	trametinib	-0.168532	0.0108948
DPP7	tretinoin	-0.0454322	0.297193
DPP7	triazolothiadiazine	-0.0360245	0.362554
DPP7	trifluoperazine	-0.0938316	0.0495405
DPP7	triptolide	-0.107347	0.0060952
DPP7	tubastatin A	-0.114952	0.056599
DPP7	valdecoxib	-0.00661341	0.885566
DPP7	vandetanib	0.00912529	0.89146
DPP7	veliparib	-0.0300518	0.734265
DPP7	vemurafenib	-0.0177321	0.796317
DPP7	vincristine	-0.0270716	0.494976
DPP7	vorapaxar	-0.0462853	0.34595
DPP7	vorinostat	-0.100115	0.00967025
DPP7	zebularine	-0.0256484	0.555946
